# Supplementary material for: Selection of forage grasses for cultivation under water-limited conditions using Manhattan distance and TOPSIS
Source: PLoS One. 2024 Jan 2;19(1):e0292076. doi: 10.1371/journal.pone.0292076 (PMC10760912; doi:10.1371/journal.pone.0292076)
Supplement: S1 Data — (ZIP) [file pone.0292076.s001.zip]

Archive with 2 entries (2 files):
- data.xlsx
- SelectionForageGrassCultivars.ipynb
