# Supplementary material for: Selection of forage grasses for cultivation under water-limited conditions using Manhattan distance and TOPSIS
Source: PLoS One. 2024 Jan 2;19(1):e0292076. doi: 10.1371/journal.pone.0292076 (PMC10760912; doi:10.1371/journal.pone.0292076)
Supplement: S1 Data — (ZIP) [file pone.0292076.s001.zip › data.xlsx]

## Sheet: Analise_END 21_10
Variety	Class	Repetition	PH	NT	NGL	RV	LA	SDM	RDM	TDM
ADR 300	Control	1	157.55	6	29.3333	43.3333	1.73459	27.5567	5.78	33.3367
ADR 300	Control	2	143.75	4	22.6667	53.3333	1.27761	29.52	4.26333	33.7833
ADR 300	Control	3	161	5.33333	26.6667	63.3333	1.93541	26.8033	6.09	32.8933
ADR 300	Moderate	1	126.5	3.66667	21.3333	33.3333	1.5464	20.7967	5.73	26.5267
ADR 300	Moderate	2	132.25	3.66667	17.3333	31.6667	1.23497	20.8767	5.38667	26.2633
ADR 300	Moderate	3	115	4.33333	24.6667	30	1.41298	18.7433	4.46333	23.2067
ADR 300	Severe	1	92	3.33333	17.6667	26.6667	1.72258	13.9167	4.04	17.9567
ADR 300	Severe	2	86.25	3.33333	14	20	0.988758	14.5433	3.33333	17.8767
ADR 300	Severe	3	80.5	4	14.3333	23.3333	1.2981	13.99	3.29333	17.2833
Tanzânia	Control	1	58	16.3333	56.6667	143.333	25.3126	33.0033	14.3567	47.36
Tanzânia	Control	2	78	12.3333	49	160	25.9966	37.1067	26.86	63.9667
Tanzânia	Control	3	70	15.6667	50	96.6667	18.707	35.8733	21.72	57.5933
Tanzânia	Moderate	1	64	21	41	90	17.2514	26.25	8.58	34.83
Tanzânia	Moderate	2	63	17.6667	33.3333	76.6667	21.0724	25.4367	20.2267	45.6633
Tanzânia	Moderate	3	64	16.6667	22	83.3333	25.1024	32.8767	16.28	49.1567
Tanzânia	Severe	1	60	13.6667	26.3333	60	14.5	20.51	10.83	31.34
Tanzânia	Severe	2	57	15.6667	38.3333	70	11.7546	21.5567	14.6933	36.25
Tanzânia	Severe	3	74	11	31.6667	46.6667	12.4158	22.2167	11.32	33.5367
Comum	Control	1	35	26.3333	123.333	183.333	18.8207	30.04	24.73	54.77
Comum	Control	2	56	25	102	136.667	42.1427	35.48	22.57	58.05
Comum	Control	3	52	31.3333	133	143.333	33.9815	36.4933	21.2567	57.75
Comum	Moderate	1	52	20	76.3333	85	13.8684	26.2067	15	41.2067
Comum	Moderate	2	44	47.5	131.5	100	23.8295	38.765	14	52.765
Comum	Moderate	3	46	19	55.3333	70	19.0269	29.4667	14.2667	43.7333
Comum	Severe	1	44	22.3333	49.6667	33	14.4737	17.8067	7	24.8067
Comum	Severe	2	38	25.6667	50.6667	36.6667	9.8084	20.6633	8.06333	28.7267
Comum	Severe	3	48	17.6667	52	30	11.5172	18.6433	6.10333	24.7467
Aruana	Control	1	70	21	83.6667	120	31.6394	39.88	11.4333	51.3133
Aruana	Control	2	68	15.6667	66.6667	110	26.0962	41.1967	24.9033	66.1
Aruana	Control	3	80	18.3333	75.1667	109	28.8678	40.5383	16.26	56.7983
Aruana	Moderate	1	58	17	51.3333	73.3333	13.0157	34.2033	6.13333	40.3367
Aruana	Moderate	2	84	21.6667	23	116.667	18.2636	32.7567	9.58667	42.3433
Aruana	Moderate	3	71	24.5	67.5	65	19.6736	10.115	9.15333	19.2683
Aruana	Severe	1	72	14.3333	36	36.6667	12.6117	25.6267	1.1	26.7267
Aruana	Severe	2	74	18.6667	39	43.3333	14.562	25.8433	1.41	27.2533
Aruana	Severe	3	68	14	38.6667	36.6667	8.62666	25.3067	1.255	26.5617
Mombaça	Control	1	67	20.3333	60.6667	140	25.3302	34.6767	21.2833	55.96
Mombaça	Control	2	84	17.3333	41.3333	173.333	26.4953	38.6	41.7233	80.3233
Mombaça	Control	3	88	18.5	50	175	34.0085	49.645	22.07	71.715
Mombaça	Moderate	1	70	13.3333	27.6667	86.6667	25.5561	30.5633	13.8033	44.3667
Mombaça	Moderate	2	56	18.6667	34	56.6667	12.9721	27.06	13.58	40.64
Mombaça	Moderate	3	62	13.6667	29.3333	70	17.6908	29.2967	11.8867	41.1833
Mombaça	Severe	1	64	11.6667	16.6667	53.3333	12.0519	19.8	8.94667	28.7467
Mombaça	Severe	2	58	15.3333	27.3333	50	14.1706	21.5633	9.49	31.0533
Mombaça	Severe	3	64	13.3333	24	53.3333	9.77221	23.5033	6.4	29.9033
Marandu	Control	1	48	16.6667	48	110	21.9328	32.2133	21.7333	53.9467
Marandu	Control	2	82	14	35.6667	110	24.0587	32.5333	17.1667	49.7
Marandu	Control	3	58	13.3333	40.3333	100	16.5652	29.04	19.54	48.58
Marandu	Moderate	1	42	11.3333	30.3333	73.3333	27.6854	22.6067	13.3	35.9067
Marandu	Moderate	2	54	13.3333	36.6667	50	11.1947	21.47	10.1767	31.6467
Marandu	Moderate	3	58	14.3333	27.6667	62	13.7613	24.3233	14.1	38.4233
Marandu	Severe	1	45	11.3333	25	40	10.9246	15.9333	9.25667	25.19
Marandu	Severe	2	52	9.33333	25	30	10.6493	17.1933	7.39667	24.59
Marandu	Severe	3	53	7.33333	23	43.3333	8.03889	13.75	5.98	19.73
BRS Piatã	Control	1	80	13.3333	38.3333	60	16	34.2233	28.3033	62.5267
BRS Piatã	Control	2	78	13.3333	39.3333	80	15.3911	31.03	16.7167	47.7467
BRS Piatã	Control	3	64	14	42	126.667	19.258	31.6067	24.9767	56.5833
BRS Piatã	Moderate	1	75	10.3333	36.3333	53.3333	10.5878	21.05	10.7767	31.8267
BRS Piatã	Moderate	2	68	10	30.3333	63.3333	10.2597	20.1933	8.27667	28.47
BRS Piatã	Moderate	3	48	10.3333	32.6667	76.6667	9.69333	21.7167	26	47.7167
BRS Piatã	Severe	1	58	7.33333	20.6667	33.3333	8.58668	14.1267	6.65333	20.78
BRS Piatã	Severe	2	58	9.33333	19	33.3333	6.81749	15.3233	9.98333	25.3067
BRS Piatã	Severe	3	44	9.33333	19.3333	50	7.37399	15.0033	8	23.0033
Pojuca	Control	1	44	20	167.667	60	8.18561	27.47	9.96667	37.4367
Pojuca	Control	2	78	20.3333	184	66.6667	10.2528	25.4767	5.60333	31.08
Pojuca	Control	3	64	27.3333	234.667	66.6667	13.8213	29.1567	5.59	34.7467
Pojuca	Moderate	1	50	25	116	40	6.71489	21.2367	4.73333	25.97
Pojuca	Moderate	2	55	15.8	110.8	12	5.76573	12.112	3.898	16.01
Pojuca	Moderate	3	52	13.8571	56.7143	14.2857	3.90471	9.62571	2.31286	11.9386
Pojuca	Severe	1	60	18.3333	60.6667	23.3333	7.06148	13.0367	4.85	17.8867
Pojuca	Severe	2	50	20.6667	60.3333	26.6667	3.115	15.0233	3.89333	18.9167
Pojuca	Severe	3	48	16.6667	90	13.3333	3.02	11.0267	4	15.0267
Xaraés	Control	1	46	13.3333	38	92	19.0513	28.6767	14.5	43.1767
Xaraés	Control	2	80	12.6667	32.3333	83.3333	20.7962	23.84	11.43	35.27
Xaraés	Control	3	60	12.3333	37.6667	106.667	23.1763	32.6633	16.14	48.8033
Xaraés	Moderate	1	58	10.6667	24.3333	70	17.695	20.0733	11.81	31.8833
Xaraés	Moderate	2	58	12	26	40	13.8572	18.9733	10.6267	29.6
Xaraés	Moderate	3	52	13	27	66.6667	12.8785	21.6467	14.2233	35.87
Xaraés	Severe	1	52	8.66667	18.6667	33.3333	11.0814	13.1033	10.77	23.8733
Xaraés	Severe	2	46	8.66667	16.6667	32	6.10491	13.7967	8.5	22.2967
Xaraés	Severe	3	54	8.66667	19.6667	33.3333	9.3533	14.5667	7.09667	21.6633
